# Supplementary material for: Label-free single-cell RNA multiplexing leveraging genetic variability
Source: Nat Commun. 2024 Dec 5;15:10612. doi: 10.1038/s41467-024-54270-6 (PMC11621319; doi:10.1038/s41467-024-54270-6)
Supplement: Supplementary file 4 — Supplementary Data 1 [file 41467_2024_54270_MOESM4_ESM.xlsx]

## Sheet: Tabelle1
Product	Costs in €	# of Reactions/Reads per Kit	Cost per Reaction or Single Read in €
Chromium Next GEM Single Cell 3' Kit v3.1	7140	4	1785
Dual Index Kit TT	1040	96	10.8333
NEBNext® Ultra™ II RNA Library Prep Kit for Illumina	3410	96	35.5208
NEBNext rRNA Depletion Kit (Human/Mouse/Rat)	4953	96	51.5938
NovaSeq 6000 S4 Reagents Kit v1.5	14500	10000000000	1.45e-06
Standard Costs per sample at a target sequencing depths of 20000 reads/cell & targeted cell recovery of 5000 cells/sample	1940.83
Samples to be multiplexed	8
Costs per Sample when multiplexing (n=B10) at a target sequencing depths of 20000 reads/cell & targeted cell recovery of 5000 cells/sample	485.594
Multiplexing Costs per Sample in % of Original Costs	25.0199
Cost Reduction by Multiplexing (-Fold)	3.99683
