# Supplementary material for: Label-free single-cell RNA multiplexing leveraging genetic variability
Source: Nat Commun. 2024 Dec 5;15:10612. doi: 10.1038/s41467-024-54270-6 (PMC11621319; doi:10.1038/s41467-024-54270-6)
Supplement: Supplementary file 5 — Supplementary Data 2 [file 41467_2024_54270_MOESM5_ESM.xlsx]

## Sheet: PBMC_CellNumbers
PBMC Dataset	Total Cells after Cell Ranger Alignment:		17892
100000 cells sorted per patient and subsequently pooled
Assignment	Sorted Cells/Events	Cellplex	Souporcell	Souporcell Minimap	Vireo CellSNP	Vireo Vartrix	Vireo CellSNP bulkRNA	Vireo CellSNP WES
Patient 1	100000	2253	3507	3508	3619	3831	3523	3399
Patient 2	100000	2348	3241	3239	3226	3214	3050	2796
Patient 3	100000	2752	4178	4180	4189	4207	3801	3424
Patient 4	100000	1804	2572	2576	2567	2545	2426	2248
Patient 5	100000	1264	1987	1994	1960	1932	1641	1322
Unassigned	NA	3524	34	43	320	110	2201	3802
Doublets	NA	3947	2373	2352	2011	2053	1250	901
Average Cell # per Patient	NA	2084.2	3097	3099.4	3112.2	3145.8	2888.2	2637.8
St.-Dev. Cell # per patient [in % of Average]	NA	24.4207	24.4425	24.359	25.1125	26.3463	26.9598	29.8788

## Sheet: Heart1_CellNumbers
Heart Dataset #1	Total Cells after Cell Ranger Alignment:		1563
Total heart tissue sorted (exact event/nuclei numbers are given below) and subsequently pooled
Assignment	Sorted Events/Nuclei	Cellplex	Hashtag	Souporcell	Vireo CellSNP bulkRNA	Vireo CellSNP WES	Vireo Vartrix bulkRNA
Patient 6	3607	353	422	468	437	146	472
Patient 7	1746	169	183	207	183	1	210
Patient 8	3317	304	335	419	371	45	415
Patient 9	4879	209	150	179	55	1	161
Patient 10	2749	135	102	176	100	9	166
Unassigned		379	311	31	384	1361	90
Doublets		14	54	83	33	0	49
Average Cell # per Patient	NA	234	238.4	289.8	229.2	40.4	284.8
St.-Dev. Cell # per patient [in % of Average]	NA	35.0906	50.5202	43.7923	65.4336	136.759	46.3246

## Sheet: Heart2_CellNumbers
Heart Dataset #2	Total Cells after Cell Ranger Alignment		11501
Aproximately equal nuclei numbers sorted per patient (exact event/nuclei numbers are given below) and subsequently pooled
Assignment	Sorted Events/Nuclei	SoupLadle	Vireo VarTrix bulkRNA	Vireo CellSNP bulkRNA
Patient 11	51061	1002	784	582
Patient 12	51208	902	700	459
Patient 13	51330	2193	1962	1312
Patient 14	51133	1341	1042	646
Patient 15	48967	1043	813	466
Patient 16	50068	958	645	318
Patient 17	51315	1341	1249	1052
Patient 18	52498	1357	213	233
Unassigned	NA	81	2231	6280
Doublets	NA	1283	1862	153
Average Cell # per Patient	NA	1267.12	926	633.5
St.-Dev. Cell # per patient [in % of Average]	NA	30.8899	52.1054	54.5896

## Sheet: KidneyBiopsy_CellNumbers
Kidney Dataset	Total Cells after Cell Ranger Alignment:		11490
Processed kidney single cell suspensions were pooled prior to sorting to minimize nuclei loss
Assignment	SoupLadle	Vireo VarTrix bulkRNA	Vireo CellSNP bulkRNA
Patient 19	3329	928	11
Patient 20	3787	120	20
Patient 21	1447	687	37
Patient 22	2218	540	16
Unassigned	459	9090	11405
Doublets	250	125	1
Average Cell # per Patient	2695.25	568.75	21
St.-Dev. Cell # per patient [in % of Average]	34.1031	51.6551	46.5353
